# Supplementary material for: Caudiquinol: A Meroterpenoid with an Intact C20 Geranylgeranyl Chain Isolated from Garcinia caudiculata
Source: Molecules. 2024 Jul 31;29(15):3613. doi: 10.3390/molecules29153613 (PMC11314301; doi:10.3390/molecules29153613)
Supplement: Supplementary file 1 [file molecules-29-03613-s001.zip]

Archive with 1 entries (1 files):
- molecules-3088119-supplementary.pdf
